# Supplementary material for: Viral and Bacterial Profiles in Endemic Influenza A Virus Infected Swine Herds Using Nanopore Metagenomic Sequencing on Tracheobronchial Swabs
Source: Microbiol Spectr. 2023 Feb 28;11(2):e00098-23. doi: 10.1128/spectrum.00098-23 (PMC10100764; doi:10.1128/spectrum.00098-23)
Supplement: Supplemental file 2 — Supplemental material. Download spectrum.00098-23-s0002.xlsx, XLSX file, 0.08 MB [file spectrum.00098-23-s0002.xlsx]

## Sheet: S1 Abundances + Metadata
A - Metadata
	1501	1502	1503	1504	1505	1506	1507	1508	1509	1510	1511	1512	1513	1514	1515	1516	1517	1518	1519	1520	1521	1522	1523	1524	1525	1526	1527	1528	1529	1530	1531	1532	1533	1534	1535	1536	1537	1538	1539	1540	1541	1542	1543	1544	1545	1546	1547	1548	1549
farm	1	1	2	2	2	3	3	3	1	4	4	4	5	5	5	6	6	6	7	7	7	8	8	8	8	9	9	9	9	10	10	10	10	11	11	11	11	12	12	12	12	13	13	13	14	14	14	14	15
age group	6	7	5	7	6	5	7	6	5	6	7	5	5	7	6	5	7	6	5	7	6	7	4	5	6	5	7	6	4	4	7	6	5	5	7	6	4	5	7	6	4	5	7	6	5	7	6	4	5
Meta swIAV Pos	0	0	0	0	0	0	0	0	0	0	0	1	0	0	0	0	0	0	0	0	0	0	2	0	0	0	0	0	0	0	0	0	0	0	0	0	0	0	0	1	0	0	0	0	0	0	1	0	0
swIAV positivity TBS	0	0	0	0	0	0	1	0	0	1	0	1	0	0	0	0	0	0	0	0	0	0	1	0	0	1	0	0	0	0	0	1	1	0	0	0	0	0	0	1	0	0	0	0	1	1	1	0	0
Cq RT-qPCR swIAV TBS							32.5			37.9		37.4											23.3			34.8						34.3	30							33.2					37.4	27.1	27.7
genome copy equivalents swIAV TBS							174.106			5.18236		7.17548											69367			38.9699						53.9575	885.988							110.398					7.17548	5849.25	3958.34
swIAV positivity NS	0	0	1	0	1	1	0	0	0	1	1	1	0	0	0	0	0	0	1	0	1	0	1	0	1	1	1	1	0	0	0	1	1	0	0	0	0	0	0	1	0	0	0	0	0	1	1	0	1
Cq RT-qPCR swIAV NS			27.1		32.65	26				33	35.37	32.9							33.1		36.09		19.71		36.51	27.6	34.23	32.79				25.7	26.3							23.35						25	27.3		23.42
genome copy equivalents swIAV NS			5849.25		157.913	11967.7				125.745	26.8919	134.201							117.822		16.8313		717548		12.8058	4224.52	56.4725	144.161				14548	9845.02							67146.1						22943.3	5135.36		64155.8
coughing index	0.11	0	0	0	0.08	0.26	0.09	0	0.05	0.23	0.48	0.11	0.21	0.44	0.26	0.1	0.9	0.27	0.44	0.33	0.37	0.19	0.17	0.66	0	0.05	0.16	0	0.07	0	0.15	0	0.25	0.2	0.07	0.14	0.9	0.06	0.17	0.03	0.42	0.19	0.4	0.91	0	0.28	0.2	0	0.13
sneezing index	0	0	0	0	0	0.61	0.52	0.43	0	1.4	1.63	0.06	1	0.19	0.67	0.43	0.08	0.87	1.24	0.25	0.88	1.45	0.17	0.97	1	2.72	0.19	2.61	0	0.07	0.3	0.35	1.22	0.2	0.41	0.14	0.82	0.23	1.11	0.33	0.28	1.11	2.65	1.56	0.71	0.69	2.58	0.43	0.46
Clinical signs group	1	0	0	0	1	2	2	1	1	2	2	2	2	2	2	2	2	2	2	2	2	2	2	2	1	2	2	1	1	1	2	1	2	2	2	2	2	2	2	2	2	2	2	2	1	2	2	1	2
B - Normalized metagenomics reads for viruses
	1501	1502	1503	1504	1505	1506	1507	1508	1509	1510	1511	1512	1513	1514	1515	1516	1517	1518	1519	1520	1521	1522	1523	1524	1525	1526	1527	1528	1529	1530	1531	1532	1533	1534	1535	1536	1537	1538	1539	1540	1541	1542	1543	1544	1545	1546	1547	1548	1549
PPV2	0	0	0	0	0	0	0	0	0.716846	0	0	26.4151	0	0	0	0	0	0	2.23464	0	0	0	0	0	45.5357	0	0	0	0	0	0	0	0	0	0	0	0	0	0	0	0	0	0	2.85548	0	0	0	0	0
PPV7	0	0	0	0	0	0	0	0	0	0	0.413223	0	6.71835	1.12219	0	0	4.16667	0	0	0	0.615006	0	0	0	0	0	24.1071	0	0	0	68.4211	0	0	0	0	0	0	0	0	0	0	0	6.875	0	0	0	0	0	0
BocaPV	0	0	0	0	0	4.83871	4.34783	0	2.15054	4.16667	0.826446	0	0	0.249377	3.51334	1.9802	0	0	0	0	0	0	0	0	0	0	1.78571	0.21692	0	0	0	0	0	0	0	0.219298	0	0	9.67742	6.06061	0	0	0	0	0	0	40	0	0
PCMV	0	0.336134	0	0	0	75.8065	0	0	0	0	0	0	1.80879	0	0	12.5413	0	0	1.39665	100	0	4.22535	0	0	3.57143	36.8421	0	0	0	0	0	0	3.2967	0	0	0	0	0	0	0	0	0	0	0.11655	8.88889	0	0	0	1.48649
PicobirnaV	17.4603	96.1345	9.63855	1.50376	0	10.4839	95.6522	4.62287	33.3333	2.08333	7.85124	0	1.29199	1.24688	0.260247	1.9802	15.2778	38.4615	5.86592	0	2.58303	8.4507	0.34632	1.01868	3.57143	6.76692	20.5357	4.33839	0	4.73118	14.0351	0.319489	0	5.67644	12.4031	43.5307	0.474094	0.493421	51.6129	6.06061	7.74648	1.75879	0	0.582751	5.55556	0	20	0	1.48649
PHEV	0	0	90.3614	0	0	0	0	0.243309	0	0	0	0	0	0	0	0	45.8333	0	0	0	0	0	0	0	0	0	0	0	0	0	0	0	0	0	0	0	0	0	0	0	0	0	0	95.5711	0	0	0	99.1853	9.18919
PRCV	0	0	0	0	0	0	0	0	0	0	0	0	0	0	0	0	0	0	0	0	0	0	0	0	0	0	0	0	0	0	0	0	0	0	17.8295	0	0	48.0263	0	0	0	0	47.5	0	0	0	0	0	0
AstroV	31.746	0.840336	0	0	0	8.87097	0	16.7883	18.9964	0	2.89256	40.3774	22.4806	63.9651	1.43136	69.637	15.2778	21.1538	81.8436	0	1.96802	64.7887	85.8874	33.9559	33.9286	25.5639	0	0	0	0	0	0	25.2747	9.27152	4.65116	32.1272	99.5259	15.1316	12.9032	57.5758	1.40845	10.0503	0	0.874126	17.7778	0	0	0.814664	12.5676
EnteroV	1.0582	0	0	0	0	0	0	2.18978	3.22581	0	0	0	0	0	0	0	0	0	8.10056	0	0	5.6338	0.865801	0.509338	0	1.50376	0	0	0	0	0	0	0	1.04068	0	8.99123	0	2.30263	0	6.06061	0	0.879397	0	0	0	0	0	0	5.40541
SapeloV	0	0	0	0	0	0	0	0	1.07527	0	0	0	0	0	0	0.990099	0	0	0	0	0	0	0	0	0	0	1.78571	0	0	0	0	0	0	0	0	5.04386	0	0	0	0	0	0.376884	0	0	0	0	0	0	0.540541
KobuV	0	0	0	0	0	0	0	0	0	0	0	0	0	0	0	0	0	0	0	0	0	0	0.865801	0	0	0	0	0	0	0	0	0	0	0	0	0	0	0.986842	0	0	0	1.13065	0	0	0	0	0	0	0
ToroV	1.0582	1.34454	0	0	0	0	0	0	0	0	0	0	0	0	0	0	0	1.92308	0	0	0	1.40845	0	0	0	0	0	0	0	0	0	0	0	0	0	0	0	0	3.22581	0	0	0	0	0	0	0	0	0	0
RVA	12.1693	1.34454	0	0	0	0	0	50.1217	0	0	0	0	1.03359	0	0	0	0	0	0	0	0	0	0	12.9032	0	0	0	0	0	0	17.5439	0	65.9341	0	0	4.38596	0	0	0	9.09091	90.8451	80.402	0	0	0	0	0	0	48.1081
RVB	5.82011	0	0	0	0	0	0	0	3.22581	0	0	2.26415	0.516796	0	0	1.32013	0	28.8462	0	0	0	2.8169	0	4.24448	3.57143	0	0	0	0	0	0	0	0	5.48723	0	0.767544	0	3.61842	3.22581	0	0	2.26131	0	0	0	0	0	0	3.64865
RVC	9.52381	0	0	0	0	0	0	0	14.3369	0	0	0	4.13437	0	0	4.29043	0	0	0	0	0	2.8169	0	0	2.67857	23.3083	0	0	0	17.4194	0	0	0	64.2384	0	4.93421	0	29.4408	19.3548	0	0	3.1407	0	0	0	0	0	0	0
RVH	21.164	0	0	0	0	0	0	0	22.9391	0	0	0	0	0	0	7.26073	0	9.61538	0	0	0	9.85915	0	1.52801	7.14286	3.7594	0	0	0	0	0	0	0	1.3245	0	0	0	0	0	9.09091	0	0	0	0	67.7778	0	0	0	0
PRRSV	0	0	0	93.985	0	0	0	0	0	0	0	1.50943	36.6925	33.4165	94.7951	0	0	0	0	0	94.2189	0	0	0	0	0	43.75	94.577	0	0	0	99.2013	0	0	3.10078	0	0	0	0	0	0	0	45.625	0	0	64.7059	0	0	0
APP	0	0	0	4.51128	0	0	0	23.8443	0	93.75	88.0165	0	0	0	0	0	19.4444	0	0	0	0	0	0	0	0	0	8.03571	0	100	77.8495	0	0	0	11.7313	62.0155	0	0	0	0	0	0	0	0	0	0	0	0	0	0
PIV	0	0	0	0	100	0	0	0	0	0	0	11.3208	0	0	0	0	0	0	0	0	0	0	0	44.8217	0	1.50376	0	0.867679	0	0	0	0.479233	0	0	0	0	0	0	0	0	0	0	0	0	0	35.2941	0	0	9.59459
SapoV	0	0	0	0	0	0	0	0.486618	0	0	0	17.3585	0.516796	0	0	0	0	0	0.558659	0	0	0	0	1.01868	0	0.75188	0	0	0	0	0	0	0	1.2299	0	0	0	0	0	0	0	0	0	0	0	0	0	0	2.83784
PPV	0	0	0	0	0	0	0	0.973236	0	0	0	0	24.8062	0	0	0	0	0	0	0	0.615006	0	0	0	0	0	0	0	0	0	0	0	0	0	0	0	0	0	0	0	0	0	0	0	0	0	0	0	5.13514
PneumoV	0	0	0	0	0	0	0	0.729927	0	0	0	0	0	0	0	0	0	0	0	0	0	0	0	0	0	0	0	0	0	0	0	0	5.49451	0	0	0	0	0	0	0	0	0	0	0	0	0	0	0	0
IAV	0	0	0	0	0	0	0	0	0	0	0	0.754717	0	0	0	0	0	0	0	0	0	0	12.0346	0	0	0	0	0	0	0	0	0	0	0	0	0	0	0	0	6.06061	0	0	0	0	0	0	40	0	0
C - Normalized metagenomics reads for bacteria
	1501	1502	1503	1504	1505	1506	1507	1508	1509	1510	1511	1512	1513	1514	1515	1516	1517	1518	1519	1520	1521	1522	1523	1524	1525	1526	1527	1528	1529	1530	1531	1532	1533	1534	1535	1536	1537	1538	1539	1540	1541	1542	1543	1544	1545	1546	1547	1548	1549
Mesomycoplasma sp.	1.2766	100	43.9394	0.0103268	0	0	12.5	0	0.217865	1.14504	4.5325	8.96291	1.18488	89.0623	6.14634	1.76385	2.32467	1.75896	5.91204	8.1761	0.518583	0.108932	0	4.33628	0.515343	0	0	0	0	0.297309	1.82119	97.4537	19.5652	1.24708	0	0.449415	0	0	11.0288	0	0	0	57.4879	0	1.86047	96.5083	6.35538	0	2.11556
Neisseria sp.	30.6383	0	0	0	0	0	0	8.16803	2.80112	0	0	2.10447	51.8397	0	0	0.569345	0	0	8.03893	0	13.2979	0	6.38192	0	0.976029	7.881	0.489749	13.5593	2.03116	42.3666	0	0	0	0	0	0	0	8.68673	3.45679	1.95222	0	0	0	5.58612	0	0	0	0	5.95996
Wielerella sp.	0	0	0	0	0	2.17514	0	0	0	49.3109	10.36	0	0	3.78902	12.6341	0	0	21.3681	0	8.30189	0	1.03981	0	7.0354	0	0	0	0	0	0	3.22848	0	0	0	0	0	0	0	0	0	0	0	0	0	0	0	0	0	0
Glaesserella sp.	11.9149	0	14.8485	0.143715	0.139375	1.29383	0	30.0467	10.1567	37.2137	18.648	44.9508	11.344	1.50865	22.3902	5.89067	20.7644	65.0814	42.2134	0	61.4767	1.24777	36.0318	72.0796	8.19083	46.6597	1.50342	0	0	10.9558	81.457	2.5463	80.4348	25.7989	3.5743	2.99073	95.9082	69.0834	4.11523	5.93373	25.7375	35.3329	42.5121	76.7245	46.2946	3.49169	66.7964	58.8638	29.7316
Pasteurella sp.	0	0	0	0	0	0	0	0	0	0	0	0	0	0	0	0	0	0	0	0	0	0	0	0	0	0	0	0	0	0	0	0	0	0	0	0	0	0	0	0	0	0	0	0	0	0	0	0	0
Actinobacillus sp.	0	0	0	0	0	0	0	0	0.373483	2.71416	0	6.919	0	0	0	57.0833	0	0	0	34.7589	0	0	0.794636	0	0	0	0	0	32.1091	0	0	0	0	0	0	0	0	0	0	0	0	0	0	0	0	0	0	4.72279	0
Escherichia sp.	0	0	0	0	0	0	0	0	0	0	0	0	0	0	0	0	0	0	0	0	0	0	0	0	0	0	0	0	0	0	0	0	0	0	0	0	0	0	0	0	0	0	0	0	0	0	0	0	0
Pantoea sp.	0	0	0	0	0	0	0	0	0	0	0	0.802422	0	0	0	0	0	0	0	0	0	0	0	0	0	2.03549	0	0	0	0	0	0	0	0	1.56627	0	0	0	0	1.54123	0	0	0	0	0	0	0	0	0
Proteus sp.	0	0	0	0	0	0	0	0	0	0	0	0	0	0	0	0	0	0	0	0	0	0	0	0	0	0	0	0	0	0	0	0	0	0	0	0	0	0	0	0	0	0	0	0	0	0	0	0	0
Streptococcus sp.	0	0	0	0	0	1.55635	22.0238	16.1027	1.89854	1.52672	0	3.02801	0.714646	0.893582	0	1.66338	3.27029	0	6.63302	0	6.84035	0.618934	12.292	6.41593	0.757398	6.62839	0	0	21.2577	22.0455	0	0	0	8.26189	1.56627	0.0644113	0.154248	3.14637	2.71605	2.49165	53.2045	1.21624	0	3.51248	0	0	0	26.5572	21.2921
Lactobacillus sp.	31.4894	0	0	0	0	0.675042	0	30.4842	9.99066	0	0	7.13096	1.80388	0	0	1.09403	5.12214	0	4.65032	8.34382	3.56834	0.514953	7.99603	0	0.257672	4.07098	1.16173	0	25.7652	0.594619	0	0	0	14.4973	20.8032	0.322056	0	5.95075	5.84362	4.77781	6.9176	3.23645	0	1.90436	0	0	0	0	1.25114
Treponema sp.	4.39716	0	0	0	0	0	0	0	0	0	0	0	0	0	0	0	0	0	1.36986	0	0	0	0	0	0	0	0.353075	0	0	0	0	0	0	0	0	0.155173	0	0	0	0	0	0	0	0	0	0	0	0	0
Clostridium sp.	5.39007	0	0	0	0	0	0	0	0	0	0	0	0	0	0	0.163733	0	1.30293	0	0	0.728485	0	0	0	0	0	0	0	0	0	0	0	0	0	1.24498	0.188842	0	0	2.71605	0	0	0	0	0	0	0	0	0	0
Faecalibacterium sp.	6.52482	0	0	0	0	1.12507	0	2.45041	14.1301	0	1.5022	0	0	0	0	0.301418	28.7234	0	3.92934	6.12159	0	0.450584	0	1.54867	1.36644	12.1086	3.26879	45.7627	0	0	3.31126	0	0	10.9119	5.86345	0.101009	0	0	2.63374	7.96301	0	0	0	2.03132	0	0	0	0	0.818926
Coprococcus sp.	0	0	0	0	0	0	0	0	0.394232	0	0	0	0	0	0	0	0	0	1.51406	0	0	0	0	0	0	0	0	0	0	0	0	0	0	0	2.40964	0.149317	0	0	0	0	0	0	0	0	0	0	0	0	0
Blautia sp.	0	0	0	0	0	0	0	0	0	0	0	0	0	0	0	0	0	0	0	0	0	0.445633	0	0	0.585617	0	0	0	0	0	0	0	0	0	0	0	0	0	0	0	0	0	0	0	0	0	0	0	0
Prevotella sp.	8.36879	0	0	0	0	1.74386	0	2.56709	27.0775	0	2.7972	0	0.228474	0	2.82927	0.859599	20.2128	2.28013	5.3713	15.1363	1.17298	1.6835	4.51949	0	1.81151	11.6388	2.98405	40.678	0	1.21897	7.61589	0	0	18.0826	16.1044	0.677782	0	0	16.3786	10.5317	0	0	0	4.18959	0	0	0	0	3.48044
Porphyromonas sp.	0	0	0	0	0	0	0	0	0	0	0	0	0.114237	0	0	0	0	0	0	0	0.605013	0	0	0	0	0	0	0	0	0	0	0	0	0	0	0	0.0830565	0	0	0	0	0	0	0	0	0	0	0	0
Bacteroides sp.	0	0	0	0	0	0	0	0	0	0	0	0	0	0	0	0	0	0	0	0	0	0	0	0	0	0	0	0	0	0.654081	0	0	0	0	1.24498	0	0	0	0	0	0	0	0	0	0	0	0	0	0
Pseudomonas sp.	0	0	41.2121	95.6094	99.7367	0.918807	0	1.13769	0.394232	2.23707	13.1572	23.1794	0	0	0	2.2811	9.92908	6.90554	11.3554	1.42558	0.605013	0	0	1.68142	0	0	0	0	0	0	0	0	0	2.88387	12.0482	0.134678	2.28151	2.94118	3.53909	2.51734	3.35707	0	0	0	0	0	0	0	1.56961
Psychrobacter sp.	0	0	0	0.425122	0	0	0	0	0	0	0	0	0	0	0	0	0	0	0	0	3.09915	0	0	0	0	0	0	0	0	0	0	0	0	0	0	0	0	0	0	0	0	0	0	0	0	0	0	0	0
Acinetobacter sp.	0	0	0	0.0473314	0	0	46.4286	0	0.788464	2.8838	1.3209	2.42241	0.0956404	0.208889	0	0.208388	2.75808	1.30293	0	0	1.14829	0	0.869133	0	0	0	0	0	0	0	0	0	0	0	0	0.269356	0	0	0	0	0	2.18512	0	0	0	0	0	0	4.20837
Moraxella sp.	0	0	0	0	0	0	0	2.47958	0	1.22986	0	0	0	0	0	0.18606	0	0	0	0	0.740832	0	17.3578	2.25664	0.288905	0	0	0	6.28826	0	0	0	0	0	0	0	0	3.69357	0	0	0	1.42239	0	6.05163	5.73643	0	0	5.40726	4.20837
Bergeyella sp.	0	0	0	0	0	0	0	0	0	0	0	0	0.419755	0	0	0	0	0	0	0	0	0	7.0524	0	0	0	0	0	0	6.91244	0	0	0	0	0	0	0.127127	6.49795	0	0	0	7.93651	0	0	2.82171	0	0	0	0
Capnocytophaga sp.	0	0	0	0	0	0	0	0	0	0	0	0	0	0	0	0	0	0	0	0	0	0	2.03626	0	0	0	0	0	0	5.96105	0	0	0	0	0	0	0	0	0	0	0	0	0	0	0	0	0	0	1.18289
Myroides sp.	0	0	0	0	0	0	0	0	0	0	0	0	0	0	0	0	0	0	0	0	0	0	0	0	0	0	0	0	0	0	0	0	0	0	0	0	0	0	0	0	0	0	0	0	0	0	0	0	0
Aeromonas sp.	0	0	0	3.76413	0.123889	0	0	0	0	0	0	0	0	0	0	0	0	0	0	0	0	0	0	0	0	0	0	0	0	0	0	0	0	0	0	0	0	0	0	0	0	1.54607	0	0	0	0	0	0	4.70883
Bordetella sp.	0	0	0	0	0	87.0054	0	0	27.5651	0	44.7034	0	31.7553	4.35767	48.7317	27.0718	0	0	9.01226	15.7652	0	92.043	0	0	81.3227	0	89.8292	0	0	0	0	0	0	0	5.50201	93.6496	0	0	47.572	57.4107	0	37.9509	0	0	43.2868	0	26.8482	0	3.63967
Paraburkholderia sp.	0	0	0	0	0	0.656291	19.0476	0	0	0	0	0	0	0	0	0.160012	0	0	0	0	0	0	0	0	0.304521	0	0	0	0	0	0	0	0	0	0	0	0.0661062	0	0	0	0	0	0	0	0	0	0	0	0
Rothia sp.	0	0	0	0	0	2.85018	0	5.30922	0.64322	0	2.0202	0	0.0982971	0	0	0.193503	1.69425	0	0	0	0	0.26738	3.30271	0	0.687124	3.75783	0	0	11.074	8.99361	2.56623	0	0	0	0	0	0	0	0	0	10.7833	0	0	0	0	0	0	0	7.7798
Corynebacterium sp.	0	0	0	0	0	0	0	1.25438	0.539475	0	0	0	0	0	2.09756	0	1.89125	0	0	1.97065	0.777874	0	0	0	0.320137	1.9833	0.410023	0	1.47468	0	0	0	0	5.5339	19.2771	0	0	0	0	0.873362	0	0	0	0	0	0	0	0	2.32029
Campylobacter sp.	0	0	0	0	0	0	0	0	1.25532	1.73876	0	0.499621	0.401158	0.179877	5.17073	0.241878	1.30024	0	0	0	1.41993	1.37156	1.36578	0	0.819864	0	0	0	0	0	0	0	0	10.2884	4.09639	0.847594	1.37975	0	0	0	0	6.28736	0	0	0	0	0	4.44901	3.16197
Actinomyces sp.	0	0	0	0	0	0	0	0	1.22419	0	0.958301	0	0	0	0	0	0	0	0	0	0	0.207962	0	4.64602	1.79589	3.23591	0	0	0	0	0	0	0	0	0	0	0	0	0	1.74672	0	0	0	0	0	0	0	0	2.57052
Bifidobacterium sp.	0	0	0	0	0	0	0	0	0.54985	0	0	0	0	0	0	0	2.00946	0	0	0	0	0	0	0	0	0	0	0	0	0	0	0	0	2.49415	4.6988	0	0	0	0	2.26047	0	0	0	0	0	0	0	0	0
Chlamydia sp.	0	0	0	0	0	0	0	0	0	0	0	0	0	0	0	0.267927	0	0	0	0	4.00049	0	0	0	0	0	0	0	0	0	0	0	0	0	0	0	0	0	0	0	0	2.886	0	0	0	0	0	0	0
Staphylococcus sp.	0	0	0	0	0	0	0	0	0	0	0	0	0	0	0	0	0	0	0	0	0	0	0	0	0	0	0	0	0	0	0	0	0	0	0	0	0	0	0	0	0	0	0	0	0	0	0	0	0
[truncated: 44 more columns]

## Sheet: S2 Permanova Ages
	Species	Dim1	Dim2	r2	Pr(>r)	Kolom2
	PicobirnaV	-0.99058	-0.1369	0.2776	0.001	***
	AstroV	0.26526	0.96418	0.4463	0.001	***
	PRRSV	-0.10429	-0.99455	0.343	0.001	***
	Mesomycoplasma	-0.24236	-0.97019	0.3264	0.001	***
	Glaesserella	0.96227	0.2721	0.7062	0.001	***
	Bordetella	-0.7588	0.65132	0.6412	0.001	***
	Streptococcus	0.93429	-0.3565	0.0901	0.012	*
	Blautia	-0.38726	0.92197	0.0875	0.014	*
	RVA	0.94794	0.31846	0.077	0.024	*
	PPV2	-0.62718	0.77888	0.0705	0.033	*
	Bergeyella	0.92865	0.37094	0.0709	0.033	*
	Pseudomonas	-0.09973	-0.99501	0.0629	0.04	*
	Prevotella	-0.89502	-0.44603	0.061	0.054
	RVH	-0.3071	0.95168	0.059	0.057
	SapeloV	-0.241	0.97053	0.0566	0.064
	ToroV	-0.88285	0.46966	0.0557	0.079
	Neisseria	0.99605	-0.08879	0.0496	0.104
	PRCV	0.76896	-0.6393	0.0479	0.111
	Escherichia	-0.98793	0.1549	0.043	0.128
	PHEV	0.87331	-0.48716	0.0413	0.145
	PCMV	-0.737	0.67589	0.042	0.149
	Faecalibacterium	-0.53312	-0.84604	0.0399	0.155
	RVB	0.00345	0.99999	0.04	0.16
	Pantoea	-0.16384	0.98649	0.0397	0.166
	SapoV	0.67953	0.73364	0.0371	0.17
	PIV	0.19308	-0.98118	0.0395	0.177
	Clostridium	-0.99532	0.0966	0.0364	0.18
	PneumoV	0.965	0.26225	0.0295	0.272
	Paraburkholderia	-0.81736	-0.57612	0.0269	0.303
	Treponema	-0.94794	0.31845	0.0251	0.333
	Corynebacterium	-0.86604	-0.49997	0.024	0.356
	Psychrobacter	0.92919	-0.36961	0.022	0.403
	RVC	-0.10504	0.99447	0.0205	0.415
	Campylobacter	0.97604	0.21757	0.0188	0.431
	Porphyromonas	0.99356	0.11332	0.0185	0.438
	Chlamydia	0.98582	-0.16779	0.0188	0.45
	EnteroV	0.87262	0.4884	0.0181	0.478
	KobuV	0.82853	0.55994	0.0174	0.482
	Actinobacillus	-0.77273	0.63474	0.0147	0.509
	APP	0.29352	-0.95595	0.0133	0.543
	Aeromonas	0.38884	-0.9213	0.0134	0.56
	IAV	0.59876	0.80093	0.013	0.576
	BocaPV	-0.50763	0.86157	0.0133	0.577
	Myroides	0.0424	0.9991	0.0133	0.589
	Rothia	0.75042	-0.66096	0.0114	0.599
	Acinetobacter	-0.90176	-0.43225	0.0133	0.603
	Staphylococcus	-0.32259	-0.94654	0.0101	0.634
	Actinomyces	0.01589	0.99987	0.0094	0.652
	Capnocytophaga	0.96514	-0.26175	0.0103	0.66
	Pasteurella	0.90801	0.41895	0.0081	0.694
	Moraxella	0.91334	-0.4072	0.0087	0.702
	Proteus	-0.91277	-0.40847	0.0088	0.716
	Bifidobacterium	-0.93405	0.35713	0.0075	0.728
	Lactobacillus	0.72138	0.69254	0.0074	0.757
	PPV	-0.8826	-0.47013	0.0069	0.767
	Bacteroides	0.35244	-0.93583	0.0046	0.83
	Coprococcus	-0.71636	0.69773	0.0033	0.877
	Wielerella	-0.18202	-0.9833	0.0014	0.946
	PPV7	-0.05773	-0.99833	0.0009	0.969

## Sheet: S3 Permanova IAVPos per Age
	A - Suckling Piglets							B - Start nursery							C - Mid nursery							D - End nursery
	Species	Dim1	Dim2	r2	Pr(>r)	Sign		Species	Dim1	Dim2	r2	Pr(>r)	Sign		Species	Dim1	Dim2	r2	Pr(>r)	Kolom2		Species	Dim1	Dim2	r2	Pr(>r)	Kolom2												Species	Spigs	Snurs	Mnurs	Enurs
	PicobirnaV	-0.81677	-0.57697	0.951	0.001	***		Glaesserella	0.62717	0.77888	0.7379	0.001	***		PRRSV	-0.96024	-0.27919	0.8677	0.001	***		PRRSV	0.99945	-0.03323	0.6584	0.001	***												PicobirnaV	0.001	0.026	0.029	0.039
	Glaesserella	0.83209	-0.55463	0.8271	0.001	***		Bordetella	-0.97426	-0.22543	0.7686	0.001	***		Glaesserella	0.12984	0.99153	0.7571	0.001	***		Mesomycoplasma	0.89497	-0.44612	0.5189	0.001	***												Glaesserella sp.	0.001	0.001	0.001
	APP	-0.15178	0.98841	0.5118	0.003	**		Mesomycoplasma	0.42781	-0.90387	0.6424	0.002	**		Bordetella	0.52485	-0.85119	0.6631	0.001	***		Bordetella	-0.10899	0.99404	0.9247	0.001	***												Bordetella sp.		0.001	0.001	0.001
	Rothia	-0.43525	0.90031	0.6206	0.003	**		PHEV	0.56271	-0.82665	0.5484	0.005	**		Coprococcus	0.56987	-0.82173	0.3243	0.018	*		Prevotella	-0.80588	-0.59208	0.5211	0.002	**												Mesomycoplasma sp.		0.002	0.021	0.001
	AstroV	0.80056	-0.59925	0.576	0.007	**		PicobirnaV	-0.97097	-0.23921	0.2813	0.026	*		Mesomycoplasma	-0.86605	-0.49996	0.2621	0.021	*		Lactobacillus	-0.77548	-0.63137	0.4041	0.004	**												Paraburkholderia sp.		0.035	0.027
	Escherichia	-0.77808	-0.62816	0.3041	0.052			Paraburkholderia	-0.934	-0.35728	0.2896	0.035	*		Paraburkholderia	0.55562	-0.83144	0.2532	0.027	*		Streptococcus	-0.69051	-0.72333	0.281	0.031	*												PRRSV			0.001	0.001
	PPV	-0.78128	-0.62418	0.3317	0.054			PIV	0.18091	-0.9835	0.2655	0.038	*		PicobirnaV	0.75806	-0.65219	0.2748	0.029	*		PicobirnaV	-0.74642	-0.66548	0.2509	0.039	*												Faecalibacterium sp.			0.036	0.042
	KobuV	-0.72128	-0.69265	0.2774	0.056			AstroV	-0.5142	0.85767	0.2391	0.046	*		AstroV	0.99941	0.03445	0.2702	0.031	*		Faecalibacterium	-0.69343	-0.72053	0.2324	0.042	*												AstroV	0.007		0.031
	Corynebacterium	-0.96118	0.27594	0.266	0.081			Actinomyces	0.51745	0.85571	0.2043	0.075			EnteroV	0.61817	-0.78604	0.2732	0.034	*		Corynebacterium	-0.78711	-0.61681	0.2161	0.049	*												APP	0.003
	Neisseria	0.15656	0.98767	0.2656	0.102			PCMV	-0.99946	-0.033	0.2014	0.09			Faecalibacterium	-0.80486	-0.59346	0.2373	0.036	*		SapeloV	0.16963	0.98551	0.1991	0.073													Rothia sp.	0.003
	Campylobacter	0.30978	-0.95081	0.2462	0.131			Pseudomonas	0.60986	-0.79251	0.1993	0.099			Prevotella	-0.75037	-0.66101	0.2349	0.057			EnteroV	-0.10986	0.99395	0.1716	0.085													PHEV		0.005
	Actinobacillus	-0.63797	0.77006	0.2273	0.153			Streptococcus	0.97543	-0.2203	0.2018	0.101			Moraxella	0.28277	0.95919	0.206	0.078			Blautia	-0.10986	0.99395	0.1716	0.085													PPIV		0.038
	Treponema	-0.67001	-0.74236	0.2281	0.165			Actinobacillus	-0.95849	-0.28514	0.1325	0.184			SapeloV	0.57336	-0.8193	0.1751	0.113			PIV	0.94808	0.31804	0.178	0.092													EnteroV			0.034
	RVC	-0.08849	0.99608	0.2421	0.168			Myroides	-0.95763	-0.288	0.1266	0.197			Escherichia	0.56351	-0.82611	0.1531	0.153			AstroV	-0.04451	0.99901	0.1739	0.099													Coprococcus sp.			0.018
	Streptococcus	-0.26246	0.96494	0.2182	0.173			EnteroV	0.28965	0.95713	0.1189	0.234			Proteus	0.56351	-0.82611	0.1531	0.153			Clostridium	-0.85917	-0.51169	0.16	0.117													Prevotella sp.				0.002
	RVA	0.01559	0.99988	0.2007	0.191			Faecalibacterium	-0.25785	0.96619	0.1027	0.265			PHEV	-0.03223	0.99948	0.1329	0.215			RVB	-0.48557	0.8742	0.1381	0.143													Lactobacillus sp.				0.004
	Clostridium	-0.69482	-0.71918	0.1969	0.257			RVH	-0.95819	0.28612	0.0943	0.27			Bergeyella	0.00398	0.99999	0.1323	0.22			RVA	-0.79102	-0.61179	0.134	0.175													Streptococcus sp.				0.031
	Proteus	-0.73035	-0.68308	0.1759	0.265			Prevotella	-0.44481	0.89562	0.0928	0.352			Porphyromonas	-0.87258	0.48848	0.1285	0.227			Rothia	-0.8885	-0.45888	0.1446	0.177													Corynebacterium sp.				0.049
	Capnocytophaga	-0.06754	0.99772	0.1525	0.297			Corynebacterium	0.4662	0.88468	0.0825	0.371			Psychrobacter	-0.87258	0.48848	0.1285	0.227			PPV2	-0.19624	0.98056	0.1302	0.202
	Lactobacillus	-0.07058	0.99751	0.1563	0.317			PPV7	-0.99399	-0.1095	0.0621	0.38			Chlamydia	-0.87258	0.48848	0.1285	0.227			BocaPV	-0.99852	-0.05443	0.1232	0.215
	Moraxella	-0.88258	-0.47016	0.1365	0.348			Porphyromonas	-0.99399	-0.1095	0.0621	0.38			Actinomyces	0.18872	-0.98203	0.1183	0.246			PHEV	-0.22868	0.9735	0.1165	0.234
	Actinomyces	0.62106	-0.78376	0.1386	0.367			PRCV	0.68284	0.73057	0.0723	0.391			Campylobacter	-0.86438	-0.50283	0.1202	0.251			Aeromonas	0.98496	-0.17278	0.1249	0.239
	IAV	0.08619	-0.99628	0.1119	0.396			Escherichia	-0.99477	-0.10212	0.0751	0.406			Corynebacterium	-0.67818	-0.7349	0.1029	0.303			Pasteurella	-0.01841	0.99983	0.1165	0.265
	Bergeyella	0.51263	0.85861	0.1176	0.414			RVC	0.08504	0.99638	0.073	0.449			RVH	0.99782	-0.06596	0.0926	0.323			Proteus	-0.01841	0.99983	0.1165	0.265
	PHEV	0.95223	-0.30537	0.115	0.428			Pantoea	0.20086	0.97962	0.0615	0.451			Staphylococcus	-0.88278	-0.46979	0.1058	0.329			Myroides	-0.01841	0.99983	0.1165	0.265
	Mesomycoplasma	0.84088	-0.54123	0.1081	0.466			SapeloV	-0.28731	0.95784	0.0515	0.482			Blautia	0.93164	-0.36337	0.0953	0.333			Chlamydia	-0.01841	0.99983	0.1165	0.265
	Paraburkholderia	-0.79038	-0.61262	0.0878	0.585			RVB	-0.99094	-0.13431	0.0592	0.506			PPV2	0.61948	-0.78501	0.1017	0.341			PRCV	0.13231	-0.99121	0.1047	0.273
	Bordetella	0.38468	-0.92305	0.0863	0.588			PPV	-0.99642	-0.08454	0.048	0.52			APP	0.09376	0.99559	0.09	0.395			Acinetobacter	-0.58156	-0.8135	0.1025	0.299
	Staphylococcus	-0.87548	-0.48325	0.0837	0.615			PneumoV	0.92937	0.36914	0.0496	0.559			Bifidobacterium	0.56766	-0.82326	0.0965	0.421			RVC	-0.98727	-0.15903	0.091	0.339
	Acinetobacter	0.32787	-0.94472	0.0531	0.745			BocaPV	-0.51054	0.85985	0.0548	0.569			PRCV	-0.10889	0.99405	0.0993	0.426			Pantoea	-0.10317	0.99466	0.0988	0.355
	Pasteurella	-0.70079	-0.71337	0.0479	0.767			SapoV	0.73393	0.67923	0.0457	0.572			PPV	-0.50706	0.86191	0.0608	0.533			Actinomyces	-0.86918	-0.4945	0.0894	0.384
	Prevotella	0.01635	-0.99987	0.0442	0.779			Pasteurella	0.56844	0.82272	0.0442	0.575			RVC	0.97936	-0.20214	0.0564	0.54			Campylobacter	-0.99918	-0.04046	0.0812	0.398
	Bacteroides	-0.94477	0.32775	0.0451	0.797			KobuV	0.61163	0.79115	0.0439	0.582			Neisseria	-0.61593	0.7878	0.0574	0.552			Pseudomonas	0.96384	-0.26647	0.0839	0.43
	EnteroV	0.93233	0.36161	0.0306	0.839			RVA	0.83296	0.55333	0.0462	0.604			ToroV	0.76455	0.64457	0.0554	0.584			Bifidobacterium	-0.76501	-0.64402	0.0737	0.481
	PCMV	0.92723	0.3745	0.0298	0.886			Bergeyella	-0.08272	0.99657	0.0433	0.637			RVB	0.80487	0.59345	0.0561	0.606			IAV	0.99256	0.12174	0.0722	0.495
	Psychrobacter	0.93559	0.35309	0.026	0.887			Moraxella	0.12748	0.99184	0.0435	0.648			PCMV	0.70951	-0.7047	0.0498	0.62			Treponema	-0.99441	-0.1056	0.0668	0.516
	Porphyromonas	0.90791	-0.41916	0.0148	0.959			Rothia	0.14604	0.98928	0.0374	0.67			IAV	0.66104	0.75035	0.0451	0.626			RVH	-0.94145	-0.33716	0.0647	0.551
	Pseudomonas	0.66435	0.74743	0.0021	0.983			Clostridium	0.27114	0.96254	0.0261	0.714			Streptococcus	-0.50587	0.86261	0.0385	0.677			Moraxella	-0.86715	-0.49805	0.0506	0.583
	PPV2	0	0	0	1000			Treponema	-0.00401	0.99999	0.0231	0.727			Wielerella	0.13184	0.99127	0.0394	0.685			Bergeyella	-0.85912	-0.51178	0.0514	0.597
	PPV7	0	0	0	1000			Campylobacter	0.17294	0.98493	0.0296	0.74			Acinetobacter	0.55057	0.83479	0.0372	0.714			Staphylococcus	-0.85912	-0.51178	0.0514	0.597
	BocaPV	0	0	0	1000			Coprococcus	-0.39436	0.91896	0.0276	0.748			Myroides	0.99795	0.06404	0.0232	0.76			Paraburkholderia	-0.37943	-0.92522	0.0533	0.6
	PRCV	0	0	0	1000			Neisseria	-0.27602	0.96115	0.0279	0.751			Clostridium	0.96048	-0.27834	0.0271	0.766			Coprococcus	-0.71415	-0.69999	0.0424	0.706
	SapeloV	0	0	0	1000			PPV2	0.82811	0.56057	0.0223	0.791			Treponema	0.94821	-0.31766	0.028	0.777			Bacteroides	-0.71415	-0.69999	0.0424	0.706
	ToroV	0	0	0	1000			IAV	0.88147	0.47224	0.0222	0.803			SapoV	0.26566	0.96407	0.0209	0.795			Wielerella	-0.66807	0.74409	0.0343	0.71
	RVB	0	0	0	1000			Chlamydia	-0.54683	0.83725	0.023	0.803			PneumoV	0.26566	0.96407	0.0209	0.795			SapoV	-0.94841	0.31704	0.0367	0.712
	RVH	0	0	0	1000			Lactobacillus	0.7554	0.65526	0.0162	0.838			Pasteurella	0.72633	0.68735	0.022	0.806			APP	-0.96307	-0.26924	0.0364	0.713
	PRRSV	0	0	0	1000			PRRSV	-0.25306	0.96745	0.0188	0.844			RVA	0.90628	0.42268	0.0226	0.825			Neisseria	-0.64714	-0.76237	0.0423	0.72
	PIV	0.92246	0.3861	0.0131	1000			Capnocytophaga	0.95795	0.28692	0.0189	0.861			BocaPV	0.81888	0.57396	0.0167	0.86			Psychrobacter	-0.78084	-0.62473	0.038	0.729
	SapoV	0	0	0	1000			APP	0.51692	0.85604	0.0168	0.87			Lactobacillus	0.93752	0.34794	0.0176	0.87			ToroV	-0.76427	0.6449	0.0372	0.743
	PneumoV	0	0	0	1000			Aeromonas	0.88594	0.4638	0.0128	0.877			Actinobacillus	0.75822	0.652	0.0121	0.904			Glaesserella	0.65751	-0.75344	0.0277	0.772
	Wielerella	0	0	0	1000			Bifidobacterium	0.05538	0.99847	0.012	0.879			Pantoea	-0.05093	-0.9987	0.0097	0.944			Actinobacillus	-0.87895	-0.47691	0.0049	0.971
	Pantoea	0	0	0	1000			Acinetobacter	0.25899	0.96588	0.0155	0.883			PPV7	-0.34789	-0.93753	0.0068	0.952			PPV7	0.97197	0.23512	0.0019	0.99
	Faecalibacterium	0	0	0	1000			Wielerella	-0.06129	0.99812	0.003	0.98			PIV	-0.9205	-0.39073	0.0064	0.954			PCMV	-0.97475	-0.22329	0.0035	0.99
	Coprococcus	0	0	0	1000			ToroV	0	0	0	1000			Rothia	0.94557	-0.32543	0.0031	0.974			KobuV	0	0	0	1000
	Blautia	0	0	0	1000			Proteus	0	0	0	1000			Pseudomonas	-0.98496	0.17279	0.0023	0.996			PPV	0	0	0	1000
	Myroides	0	0	0	1000			Blautia	0	0	0	1000			KobuV	0	0	0	1000			PneumoV	0	0	0	1000
	Aeromonas	0	0	0	1000			Bacteroides	0	0	0	1000			Bacteroides	0	0	0	1000			Escherichia	0	0	0	1000
	Bifidobacterium	0	0	0	1000			Psychrobacter	0	0	0	1000			Capnocytophaga	0	0	0	1000			Porphyromonas	0	0	0	1000
	Chlamydia	0	0	0	1000			Staphylococcus	0	0	0	1000			Aeromonas	-0.92193	-0.38736	0.0054	1000			Capnocytophaga	0	0	0	1000
											‘	’

## Sheet: S4 Permanova Clinical Symptoms
	A - Suckling Piglets							B - Start nursery							C - Mid nursery
	Species	Dim1	Dim2	r2	Pr(>r)	Sign		Species	Dim1	Dim2	r2	Pr(>r)	Sign		Kolom1	Dim1	Dim2	r2	Pr(>r)	Kolom2										Species	Spigs	Snurs	Mnurs
	PicobirnaV	-0.81677	-0.57697	0.951	0.001	***		Mesomycoplasma	0.42781	-0.90387	0.6424	0.001	***		PRRSV	-0.96024	-0.27919	0.8677	0.001	***										Glaesserella sp.	0.001	0.001	0.001
	Glaesserella	0.83209	-0.55463	0.8271	0.001	***		Glaesserella	0.62717	0.77888	0.7379	0.001	***		Glaesserella	0.12984	0.99153	0.7571	0.001	***										PicobirnaV	0.001	0.034	0.024
	AstroV	0.80056	-0.59925	0.576	0.005	**		Bordetella	-0.97426	-0.22543	0.7686	0.001	***		Bordetella	0.52485	-0.85119	0.6631	0.001	***										AstroV	0.005	0.05	0.024
	Rothia	-0.43525	0.90031	0.6206	0.005	**		PHEV	0.56271	-0.82665	0.5484	0.006	**		Coprococcus	0.56987	-0.82173	0.3243	0.012	*										Bordetella sp.	ns	0.001	0.001
	APP	-0.15178	0.98841	0.5118	0.006	**		PicobirnaV	-0.97097	-0.23921	0.2813	0.034	*		EnteroV	0.61817	-0.78604	0.2732	0.02	*										Paraburkholderia sp.	ns	0.048	0.028
	PPV	-0.78128	-0.62418	0.3317	0.045	*		PIV	0.18091	-0.9835	0.2655	0.039	*		PicobirnaV	0.75806	-0.65219	0.2748	0.024	*										Mesomycoplasma sp.	ns	0.001	0.035
	KobuV	-0.72128	-0.69265	0.2774	0.061			Paraburkholderia	-0.934	-0.35728	0.2896	0.048	*		AstroV	0.99941	0.03445	0.2702	0.024	*										Rothia sp.	0.005	ns	ns
	Escherichia	-0.77808	-0.62816	0.3041	0.067			AstroV	-0.5142	0.85767	0.2391	0.05	*		Paraburkholderia	0.55562	-0.83144	0.2532	0.028	*										APP	0.006	ns	ns
	Corynebacterium	-0.96118	0.27594	0.266	0.095			Actinomyces	0.51745	0.85571	0.2043	0.073			Faecalibacterium	-0.80486	-0.59346	0.2373	0.034	*										PPV	0.045	ns	ns
	Neisseria	0.15656	0.98767	0.2656	0.108			Pseudomonas	0.60986	-0.79251	0.1993	0.084			Mesomycoplasma	-0.86605	-0.49996	0.2621	0.035	*										PHEV	ns	0.006	ns
	Actinobacillus	-0.63797	0.77006	0.2273	0.123			PCMV	-0.99946	-0.033	0.2014	0.09			Prevotella	-0.75037	-0.66101	0.2349	0.038	*										PPIV	ns	0.039	ns
	Campylobacter	0.30978	-0.95081	0.2462	0.132			Streptococcus	0.97543	-0.2203	0.2018	0.097			Moraxella	0.28277	0.95919	0.206	0.079											PRRSV	ns	ns	0.001
	Treponema	-0.67001	-0.74236	0.2281	0.167			Actinobacillus	-0.95849	-0.28514	0.1325	0.178			SapeloV	0.57336	-0.8193	0.1751	0.108											Coprococcus sp.	ns	ns	0.012
	Streptococcus	-0.26246	0.96494	0.2182	0.168			Myroides	-0.95763	-0.288	0.1266	0.19			Escherichia	0.56351	-0.82611	0.1531	0.135											EnteroV	ns	ns	0.02
	RVC	-0.08849	0.99608	0.2421	0.173			EnteroV	0.28965	0.95713	0.1189	0.225			Proteus	0.56351	-0.82611	0.1531	0.135											Faecalibacterium sp.	ns	ns	0.034
	RVA	0.01559	0.99988	0.2007	0.192			RVH	-0.95819	0.28612	0.0943	0.269			Bergeyella	0.00398	0.99999	0.1323	0.196											Prevotella sp.	ns	ns	0.038
	Proteus	-0.73035	-0.68308	0.1759	0.262			Faecalibacterium	-0.25785	0.96619	0.1027	0.29			PHEV	-0.03223	0.99948	0.1329	0.204
	Clostridium	-0.69482	-0.71918	0.1969	0.265			Prevotella	-0.44481	0.89562	0.0928	0.345			Porphyromonas	-0.87258	0.48848	0.1285	0.224
	Lactobacillus	-0.07058	0.99751	0.1563	0.306			Corynebacterium	0.4662	0.88468	0.0825	0.373			Psychrobacter	-0.87258	0.48848	0.1285	0.224
	Capnocytophaga	-0.06754	0.99772	0.1525	0.311			PRCV	0.68284	0.73057	0.0723	0.392			Chlamydia	-0.87258	0.48848	0.1285	0.224
	Moraxella	-0.88258	-0.47016	0.1365	0.349			Escherichia	-0.99477	-0.10212	0.0751	0.394			Campylobacter	-0.86438	-0.50283	0.1202	0.255
	Actinomyces	0.62106	-0.78376	0.1386	0.381			PPV7	-0.99399	-0.1095	0.0621	0.412			Actinomyces	0.18872	-0.98203	0.1183	0.268
	IAV	0.08619	-0.99628	0.1119	0.407			Porphyromonas	-0.99399	-0.1095	0.0621	0.412			Corynebacterium	-0.67818	-0.7349	0.1029	0.29
	Bergeyella	0.51263	0.85861	0.1176	0.427			RVC	0.08504	0.99638	0.073	0.43			Staphylococcus	-0.88278	-0.46979	0.1058	0.31
	PHEV	0.95223	-0.30537	0.115	0.443			Pantoea	0.20086	0.97962	0.0615	0.448			PPV2	0.61948	-0.78501	0.1017	0.316
	Mesomycoplasma	0.84088	-0.54123	0.1081	0.472			SapeloV	-0.28731	0.95784	0.0515	0.48			RVH	0.99782	-0.06596	0.0926	0.322
	Bordetella	0.38468	-0.92305	0.0863	0.575			RVB	-0.99094	-0.13431	0.0592	0.51			Blautia	0.93164	-0.36337	0.0953	0.335
	Paraburkholderia	-0.79038	-0.61262	0.0878	0.592			BocaPV	-0.51054	0.85985	0.0548	0.556			APP	0.09376	0.99559	0.09	0.357
	Staphylococcus	-0.87548	-0.48325	0.0837	0.626			Pasteurella	0.56844	0.82272	0.0442	0.56			PRCV	-0.10889	0.99405	0.0993	0.394
	Pasteurella	-0.70079	-0.71337	0.0479	0.739			KobuV	0.61163	0.79115	0.0439	0.561			Bifidobacterium	0.56766	-0.82326	0.0965	0.437
	Acinetobacter	0.32787	-0.94472	0.0531	0.749			PPV	-0.99642	-0.08454	0.048	0.561			PPV	-0.50706	0.86191	0.0608	0.506
	Prevotella	0.01635	-0.99987	0.0442	0.787			SapoV	0.73393	0.67923	0.0457	0.565			Neisseria	-0.61593	0.7878	0.0574	0.519
	Bacteroides	-0.94477	0.32775	0.0451	0.794			PneumoV	0.92937	0.36914	0.0496	0.565			RVC	0.97936	-0.20214	0.0564	0.559
	EnteroV	0.93233	0.36161	0.0306	0.838			RVA	0.83296	0.55333	0.0462	0.614			ToroV	0.76455	0.64457	0.0554	0.576
	PCMV	0.92723	0.3745	0.0298	0.878			Bergeyella	-0.08272	0.99657	0.0433	0.638			RVB	0.80487	0.59345	0.0561	0.584
	Psychrobacter	0.93559	0.35309	0.026	0.882			Moraxella	0.12748	0.99184	0.0435	0.642			PCMV	0.70951	-0.7047	0.0498	0.623
	Porphyromonas	0.90791	-0.41916	0.0148	0.96			Rothia	0.14604	0.98928	0.0374	0.653			Streptococcus	-0.50587	0.86261	0.0385	0.638
	Pseudomonas	0.66435	0.74743	0.0021	0.99			Campylobacter	0.17294	0.98493	0.0296	0.726			IAV	0.66104	0.75035	0.0451	0.666
	PPV2	0	0	0	1000			Coprococcus	-0.39436	0.91896	0.0276	0.743			Wielerella	0.13184	0.99127	0.0394	0.671
	PPV7	0	0	0	1000			Clostridium	0.27114	0.96254	0.0261	0.757			Acinetobacter	0.55057	0.83479	0.0372	0.705
	BocaPV	0	0	0	1000			PPV2	0.82811	0.56057	0.0223	0.762			Treponema	0.94821	-0.31766	0.028	0.761
	PRCV	0	0	0	1000			Treponema	-0.00401	0.99999	0.0231	0.763			Clostridium	0.96048	-0.27834	0.0271	0.762
	SapeloV	0	0	0	1000			Neisseria	-0.27602	0.96115	0.0279	0.767			Myroides	0.99795	0.06404	0.0232	0.786
	ToroV	0	0	0	1000			IAV	0.88147	0.47224	0.0222	0.795			RVA	0.90628	0.42268	0.0226	0.807
	RVB	0	0	0	1000			Chlamydia	-0.54683	0.83725	0.023	0.821			SapoV	0.26566	0.96407	0.0209	0.811
	RVH	0	0	0	1000			Lactobacillus	0.7554	0.65526	0.0162	0.822			PneumoV	0.26566	0.96407	0.0209	0.811
	PRRSV	0	0	0	1000			Capnocytophaga	0.95795	0.28692	0.0189	0.829			Pasteurella	0.72633	0.68735	0.022	0.824
	PIV	0.92246	0.3861	0.0131	1000			PRRSV	-0.25306	0.96745	0.0188	0.853			Lactobacillus	0.93752	0.34794	0.0176	0.843
	SapoV	0	0	0	1000			Acinetobacter	0.25899	0.96588	0.0155	0.865			BocaPV	0.81888	0.57396	0.0167	0.86
	PneumoV	0	0	0	1000			Aeromonas	0.88594	0.4638	0.0128	0.866			Actinobacillus	0.75822	0.652	0.0121	0.904
	Wielerella	0	0	0	1000			APP	0.51692	0.85604	0.0168	0.883			Pantoea	-0.05093	-0.9987	0.0097	0.941
	Pantoea	0	0	0	1000			Bifidobacterium	0.05538	0.99847	0.012	0.883			PPV7	-0.34789	-0.93753	0.0068	0.953
	Faecalibacterium	0	0	0	1000			Wielerella	-0.06129	0.99812	0.003	0.982			PIV	-0.9205	-0.39073	0.0064	0.966
	Coprococcus	0	0	0	1000			ToroV	0	0	0	1000			Rothia	0.94557	-0.32543	0.0031	0.972
	Blautia	0	0	0	1000			Proteus	0	0	0	1000			Pseudomonas	-0.98496	0.17279	0.0023	0.994
	Myroides	0	0	0	1000			Blautia	0	0	0	1000			KobuV	0	0	0	1000
	Aeromonas	0	0	0	1000			Bacteroides	0	0	0	1000			Bacteroides	0	0	0	1000
	Bifidobacterium	0	0	0	1000			Psychrobacter	0	0	0	1000			Capnocytophaga	0	0	0	1000
	Chlamydia	0	0	0	1000			Staphylococcus	0	0	0	1000			Aeromonas	-0.92193	-0.38736	0.0054	1000
